# Supplementary material for: Sex-specific single cell-level transcriptomic signatures of Rett syndrome disease progression
Source: Commun Biol. 2024 Oct 10;7:1292. doi: 10.1038/s42003-024-06990-0 (PMC11464704; doi:10.1038/s42003-024-06990-0)
Supplement: Supplementary file 6 — Supplementary Data 3 [file 42003_2024_6990_MOESM6_ESM.csv]

Sample ID	Disease	Sex	Age in years	region	Ethnicity	Mutation
5125	CTRL	F	24	Cortex		NA
5161	CTRL	F	10	Cortex		NA
4591	CTRL	F	16	Cortex		NA
812	CTRL	F	18	Cortex	aa	NA
662	CTRL	F	12	Cortex		NA
1136	CTRL	F	33	Cortex		NA
1711	CTRL	F	27	Cortex	ca	NA
1846	CTRL	F	21	Cortex		NA
		AVERAGE	20.125
RTT 4687	RTT	F	8	Cortex		MECP2 p.R255X
RTT 5075	RTT	F	20	Cortex		none detected
RTT 1420	RTT	F	21	Cortex		none detected
RTT 1815	RTT	F	18	Cortex	ca	MECP2 c.378-2 A>G
RTT 1748	RTT	F	22	Cortex		none detected
RTT 3381	RTT	F	22	Cortex		none detected
RTT 4852	RTT	F	19	Cortex	ca	MECP2 c.G451
RTT B5020	RTT	F	24	Cortex		MECP2 p.R255X
		AVERAGE	19.25
